# Supplementary material for: Search for Indexes to Evaluate Trends in Antibiotic Use in the Sub-Prefectural Regions Using the National Database of Health Insurance Claims and Specific Health Checkups of Japan
Source: Antibiotics (Basel). 2022 Jun 2;11(6):763. doi: 10.3390/antibiotics11060763 (PMC9219656; doi:10.3390/antibiotics11060763)
Supplement: Supplementary file 1 [file antibiotics-11-00763-s001.zip]

Archive with 1 entries (1 files):
- antibiotics-1750141-supplementary.pdf
